# Supplementary material for: Root architecture simulation improves the inference from seedling root phenotyping towards mature root systems
Source: J Exp Bot. 2017 Feb 7;68(5):965–82. doi: 10.1093/jxb/erw494 (PMC5441853; doi:10.1093/jxb/erw494)
Supplement: Supplementary Data [file erw494_Supplementary_Data.zip]

Archive with 2 entries (2 files):
- supplementary_protocol_S1.pdf
- supplementary_table_S1.pdf
